# Supplementary material for: Student peer mentoring: Feasibility and acceptability of mHealth-based tool for alcohol and substance abuse prevention by peer mentors at a university in Kenya
Source: PLOS Digit Health. 2023 Jan 12;2(1):e0000177. doi: 10.1371/journal.pdig.0000177 (PMC9931292; doi:10.1371/journal.pdig.0000177)
Supplement: S2 File — (ZIP) [file pdig.0000177.s002.zip]

Archive with 16 entries (16 files):
- PACE Corrected/S2_PEER MENTORING-CURRICULUM.tif
- PACE Corrected/S2_PEER MENTORING-CURRICULUM.tif
- PACE Corrected/S2_PEER MENTORING-CURRICULUM.tif
- PACE Corrected/S2_PEER MENTORING-CURRICULUM.tif
- PACE Corrected/S2_PEER MENTORING-CURRICULUM.tif
- PACE Corrected/S2_PEER MENTORING-CURRICULUM.tif
- PACE Corrected/S2_PEER MENTORING-CURRICULUM.tif
- PACE Corrected/S2_PEER MENTORING-CURRICULUM.tif
- PACE Corrected/S2_PEER MENTORING-CURRICULUM.tif
- PACE Corrected/S2_PEER MENTORING-CURRICULUM.tif
- PACE Corrected/S2_PEER MENTORING-CURRICULUM.tif
- PACE Corrected/S2_PEER MENTORING-CURRICULUM.tif
- PACE Corrected/S2_PEER MENTORING-CURRICULUM.tif
- PACE Corrected/S2_PEER MENTORING-CURRICULUM.tif
- PACE Corrected/S2_PEER MENTORING-CURRICULUM.tif
- PACE Corrected/S2_PEER MENTORING-CURRICULUM.tif
