# Supplementary material for: Student peer mentoring: Feasibility and acceptability of mHealth-based tool for alcohol and substance abuse prevention by peer mentors at a university in Kenya
Source: PLOS Digit Health. 2023 Jan 12;2(1):e0000177. doi: 10.1371/journal.pdig.0000177 (PMC9931292; doi:10.1371/journal.pdig.0000177)
Supplement: S1 Data — (XLSX) [file pdig.0000177.s005.xlsx]

## Sheet: KIKUYU PEER MENTORS
IDSERIALNU	V1SEX	V2DATEBIRT	V3AGETODAY	V4FACULTY	V5YEARSTUD	V6COURSE	V7MODESTUD	V8MARITALS	V9RESIDENC	V10MYAPPRO	V11APPEALI	V12ILIKE	V13IWELCOM	V14FITTING	V15SUITABL	V16APPLICA	V17GOODMAT	V18IMPEMEN	V19POSSIBL	V20DOABLE	V21EASYTOU	V22RESOUCE	V23BARRIER	V24ABLETOU	V25ACCESS	V26ANYWHER	V27IMPROVE	V28MAKEITE	V29PRODUCT	V30EFFECTI	V31USEFUL	V32LEARNEA	V33EASYTOM	V34UNDERST	V35FLEXIBL	V36SKILLFU	V37MENTORI	V38BENEFIC	V39POSSITI	V40IFIWANT	V41ASSUMIN	V42PLANTOU	V43WORTH	V44FREQUEN	V45AVERAGE	V46TIMESPE
1	0	1997-02-01	21	1	1	1	0	0	0	5	5	5	5	4	4	4	4	5	5	5	5	7	7	7	7	7	7	7	7	7	7	7	7	7	7	7	7	7	7	7	7	7	7	7	6	5
2	0	1998-10-06	20	1	1	10	0	0	0	4	4	4	4	4	4	4	4	4	4	5	5	2	7	7	1	5	7	7	7	7	7	5	7	7	7	7	7	7	7	7	7	7	7	7	5	5
3	1	2000-10-10	18	1	1	1	0	0	0	5	5	5	5	5	5	5	5	4	4	4	4	1	1	5	1	7	7	7	7	7	7	5	5	6	5	5	5	6	6	6	6	5	5	6	3	3
4	0	1999-07-08	19	1	1	1	0	0	0	5	5	5	5	5	5	5	4	5	4	4	4	6	6	7	7	7	7	7	7	7	7	6	6	7	7	7	6	7	7	7	6	6	7	7	4	6
5	1	2000-08-14	18	1	1	1	0	0	0	5	4	5	5	5	5	4	4	5	5	4	5	7	7	7	7	7	7	7	6	7	7	6	6	6	6	6	6	7	7	7	7	7	7	7	6	6
6	1	1997-09-20	21	1	1	1	0	0	0	5	4	5	5	4	4	4	4	4	4	4	5	5	6	6	7	3	6	6	7	6	6	6	5	6	6	6	6	6	7	6	6	6	7	6	4	3
7	1	2000-04-09	18	1	1	1	0	0	0	5	5	5	5	5	5	5	5	5	4	4	4	2	5	2	2	7	7	7	7	7	7	6	6	6	6	6	6	6	6	6	6	7	6	7	2	2
8	0	1999-05-21	19	1	1	1	0	0	0	5	5	5	5	5	5	5	5	5	5	5	5	3	5	6	2	5	6	6	6	6	5	5	6	6	7	7	6	6	6	6	6	7	6	7	2	2
9	0	1999-05-25	19	1	1	1	0	0	0	5	5	5	5	5	5	5	5	5	5	5	5	3	7	7	3	7	7	7	7	7	7	6	6	6	7	7	7	7	7	7	7	7	7	7	2	3
10	0	1999-12-10	19	1	1	1	0	0	0	5	5	5	5	4	4	5	4	4	5	5	5	7	7	7	7	7	7	7	7	7	7	7	7	7	7	7	7	7	7	7	7	7	7	7	6	3
11	1	1999-06-16	19	1	1	1	0	0	0	5	5	5	5	5	5	5	5	5	5	5	5	5	5	7	5	6	7	7	7	7	7	7	7	7	7	7	7	7	7	7	7	7	7	7	4	3
12	0	1999-06-29	19	1	1	1	0	0	0	4	4	5	4	4	4	4	5	4	4	5	3	6	3	6	5	6	6	7	7	7	6	6	7	6	5	5	5	7	7	6	6	7	7	7	4	3
13	1	1999-03-14	19	1	1	1	0	0	0	3	3	4	4	4	4	4	3	4	3	3	3	5	5	6	6	4	2	6	6	6	5	2	4	2	5	5	5	7	7	5	5	5	6	5	3	5
14	0	1999-05-05	19	1	1	1	0	0	0	5	5	5	1	3	4	3	5	2	4	1	2	5	7	7	5	7	7	4	6	7	7	2	1	5	6	7	2	7	7	3	7	7	6	7	4	2
15	1	1998-09-29	20	1	1	1	0	0	0	5	4	4	4	4	4	4	4	3	4	4	2	1	4	2	5	6	7	6	6	6	7	5	6	6	4	3	4	7	7	7	7	7	7	7	3	3
16	0	1997-07-17	21	1	1	1	0	0	0	4	4	5	5	3	3	2	1	2	1	3	4	0	6	4	0	0	6	6	7	6	7	6	7	7	7	6	6	7	7	6	5	5	6	6	4	2
17	1	1999-04-05	19	1	1	1	0	0	0	5	5	4	4	3	3	5	4	2	3	2	4	1	4	7	4	0	7	6	7	6	7	7	6	5	4	7	7	7	7	6	7	7	7	7	6	6
18	1	1998-06-10	20	1	1	1	0	0	0	4	4	4	4	4	4	4	4	4	4	4	4	4	6	6	4	7	7	7	7	7	7	4	6	6	6	4	4	6	6	6	6	6	6	6	5	5
19	0	1999-11-05	19	1	1	1	0	0	0	5	5	5	5	4	5	5	5	5	5	4	5	4	7	5	4	7	7	7	7	7	7	5	7	7	7	7	7	7	7	7	6	7	7	7	4	2
20	0	1998-03-10	19	1	1	1	0	0	0	5	5	5	5	4	4	4	4	5	5	5	5	5	7	7	5	7	7	7	7	7	7	6	5	7	7	7	7	7	7	7	7	7	7	7	3	3
21	0	1999-11-11	19	1	1	1	0	0	0	4	4	4	4	4	5	4	4	4	4	4	5	3	3	7	3	7	7	6	6	7	5	6	6	6	6	6	6	7	7	7	7	7	7	7	3	2
22	1	1999-03-28	19	1	1	1	0	0	0	5	4	4	4	4	4	5	4	5	4	4	4	6	7	7	6	7	6	6	6	6	6	7	6	7	7	6	7	7	7	6	6	7	6	6	0	0
23	0	1999-08-12	20	1	1	1	0	0	0	4	4	4	4	4	4	4	4	3	3	4	3	5	6	7	5	7	7	7	7	7	7	6	6	7	7	7	7	7	7	7	7	7	7	7	4	2
24	0	1999-09-06	19	1	1	1	0	0	0	5	5	5	5	5	5	5	5	5	5	5	5	4	4	4	4	6	6	6	6	6	6	6	6	6	6	6	6	7	7	7	7	7	7	7	0	0
25	0	1999-02-09	19	1	1	1	0	0	0	5	4	5	5	5	5	4	4	5	5	4	5	7	7	7	7	7	7	7	7	7	7	7	7	7	7	7	7	7	7	7	7	7	7	7	6	5
26	0	1997-08-01	21	1	1	1	0	0	0	5	5	5	5	4	4	4	4	4	4	4	4	5	5	6	5	6	6	5	5	6	6	6	5	6	6	6	5	7	7	6	6	6	6	6	3	2
27	1	1999-06-29	19	1	1	1	0	0	0	5	5	5	5	5	5	5	5	5	5	5	5	3	2	7	3	7	7	7	7	7	7	6	6	7	6	7	6	7	7	6	6	6	6	6	5	4
28	1	1999-10-30	19	1	1	1	0	0	0	5	5	5	5	5	5	4	4	4	4	5	5	1	7	7	1	7	7	7	7	7	7	7	6	7	7	7	7	7	7	7	6	6	7	7	3	3
29	0	1996-06-30	22	1	1	1	0	0	0	5	5	5	5	5	5	5	5	5	5	5	5	5	5	7	6	6	6	6	6	6	6	6	6	6	6	6	6	7	7	7	7	7	7	7	0	0
30	1	1999-10-29	19	1	1	1	0	0	0	5	5	5	5	5	5	5	5	5	5	5	5	1	7	7	5	3	6	3	7	7	7	7	7	7	7	7	7	7	7	7	7	7	7	7	2	4
31	0	2000-02-08	18	1	1	1	0	0	0	4	4	4	4	4	4	4	4	1	4	4	4	6	7	7	6	7	7	7	7	7	7	7	6	7	7	7	7	7	7	7	7	7	7	7	0	0
32	1	1998-09-18	20	1	1	1	0	0	0	4	4	4	4	4	4	4	4	4	5	4	5	6	6	7	7	6	7	7	7	7	7	7	7	7	7	7	7	7	7	7	6	7	7	7	4	4
33	0	1997-12-14	21	1	1	1	0	0	0	5	5	5	5	5	5	5	5	5	5	5	5	6	5	6	5	6	6	6	5	7	6	6	6	7	7	6	6	7	7	6	6	7	7	7	4	3
34	1	1997-04-04	21	1	1	1	0	0	0	4	4	4	4	5	5	4	5	4	4	4	4	4	6	6	6	7	7	6	7	7	7	7	7	6	7	7	7	7	7	7	7	7	7	7	4	4
35	1	1997-06-30	21	1	1	1	0	0	0	4	4	4	4	4	4	4	4	5	5	4	4	3	5	6	5	6	7	7	7	7	6	7	6	7	7	7	6	7	7	7	6	6	6	6	3	4
36	1	2000-10-06	18	1	1	1	0	0	0	5	5	5	5	4	4	4	4	4	4	4	4	5	5	5	5	6	6	6	6	6	6	6	6	6	6	6	6	7	7	7	6	6	6	6	0	0
37	1	1999-06-05	19	1	1	1	0	0	0	4	4	4	4	4	5	4	4	4	4	4	4	1	6	7	1	7	7	7	7	7	7	7	7	7	7	7	7	7	7	7	7	7	7	7	4	2
38	1	2001-02-06	17	1	1	1	0	0	0	2	2	4	4	2	4	4	5	1	4	3	2	4	6	5	5	5	7	7	6	7	5	7	7	7	6	7	7	6	7	6	6	0	7	7	3	3
39	1	1999-02-27	19	1	1	1	0	0	0	4	4	4	4	4	4	4	2	4	4	4	4	1	6	6	1	1	1	1	1	1	7	7	7	7	7	7	7	7	7	7	7	7	7	7	4	3
40	0	1998-10-08	20	1	1	1	0	0	0	4	4	5	4	4	4	4	5	4	5	4	4	6	6	6	6	6	6	6	6	6	6	6	6	6	6	6	6	7	7	7	7	7	6	6	3	2
41	1	1999-11-11	19	1	1	1	0	0	0	5	5	5	5	5	5	5	5	5	5	5	5	6	6	6	6	6	6	6	7	7	7	5	6	6	6	6	6	5	6	6	6	6	6	6	2	3
42	0	1995-06-02	23	1	3	1	0	0	1	4	4	4	4	4	4	4	4	4	4	4	4	6	6	6	6	7	7	7	7	7	7	7	7	7	7	7	7	7	7	7	7	7	7	7	2	4
43	1	1999-10-08	19	1	1	1	0	0	0	4	4	4	5	5	5	5	5	4	4	4	4	6	6	6	6	7	7	7	7	7	7	7	7	7	7	7	7	7	7	7	7	7	7	7	2	5
44	1	1998-10-21	20	1	1	1	0	0	0	3	3	3	3	4	4	4	4	4	4	4	4	5	5	5	5	5	6	6	6	6	6	6	6	6	6	6	6	7	7	7	7	7	7	7	3	2
45	1	1998-01-28	20	1	1	1	4	4	5	5	4	4	4	5	4	4	5	4	4	4	4	7	7	7	7	7	7	7	7	7	7	7	7	7	7	7	7	7	7	7	7	7	7	7	5	3
46	1	1997-08-02	21	1	1	1	0	0	0	4	4	5	5	4	4	4	4	5	5	5	5	6	2	6	5	3	3	2	5	5	3	3	3	3	3	2	3	7	5	5	7	7	7	7	3	3
47	0	2000-02-14	18	1	1	1	0	0	0	4	4	4	5	4	4	5	4	4	4	4	4	6	6	6	6	6	6	6	6	6	6	5	6	5	5	5	6	7	7	6	6	6	6	6	2	2
48	1	1998-10-02	20	1	1	1	0	0	0	4	4	4	4	4	4	4	2	4	4	4	1	6	6	6	6	7	7	7	7	7	7	7	7	6	7	7	7	7	7	7	7	7	7	7	5	5
49	0	1998-01-02	20	1	1	1	0	0	0	5	5	5	5	4	4	4	4	4	4	4	4	7	7	7	7	6	7	7	7	7	7	7	7	7	7	7	7	7	7	7	7	7	7	7	6	5
